# Supplementary material for: Sustainable fishing harvest rates for fluctuating fish and invertebrate stocks
Source: PLoS One. 2024 Sep 26;19(9):e0307836. doi: 10.1371/journal.pone.0307836 (PMC11426504; doi:10.1371/journal.pone.0307836)
Supplement: S1 File — Model fit to data (top panel; dots: data; line: model) and residual diagnostics (three bottom panels; left: residual histogram; centre: residual cloud; right: quantile-quantile plot) for 22 fishing seasons of O. maya in Yucatan, Mexico. (ZIP) [file pone.0307836.s001.zip]

Archive with 22 entries (22 files):
- FigS15CatDynMaya2014.jpg
- FigS16CatDynMaya2015.jpg
- FigS17CatDynMaya2016.jpg
- FigS18CatDynMaya2017.jpg
- FigS19CatDynMaya2018.jpg
- FigS20CatDynMaya2019.jpg
- FigS21CatDynMaya2020.jpg
- FigS22CatDynMaya2021.jpg
- FigS01CatDynMaya2000.jpg
- FigS02CatDynMaya2001.jpg
- FigS03CatDynMaya2002.jpg
- FigS04CatDynMaya2003.jpg
- FigS05CatDynMaya2004.jpg
- FigS06CatDynMaya2005.jpg
- FigS07CatDynMaya2006.jpg
- FigS08CatDynMaya2007.jpg
- FigS09CatDynMaya2008.jpg
- FigS10CatDynMaya2009.jpg
- FigS11CatDynMaya2010.jpg
- FigS12CatDynMaya2011.jpg
- FigS13CatDynMaya2012.jpg
- FigS14CatDynMaya2013.jpg
