# Supplementary material for: Sustainable fishing harvest rates for fluctuating fish and invertebrate stocks
Source: PLoS One. 2024 Sep 26;19(9):e0307836. doi: 10.1371/journal.pone.0307836 (PMC11426504; doi:10.1371/journal.pone.0307836)
Supplement: S2 File — Model fit to data (top panel; dots: data; line: model) and residual diagnostics (three bottom panels; left: residual histogram; centre: residual cloud; right: quantile-quantile plot) for 22 fishing seasons of O. americanus in Yucatan, Mexico. (ZIP) [file pone.0307836.s002.zip]

Archive with 22 entries (22 files):
- FigS39CatDynAmer2016.jpg
- FigS40CatDynAmer2017.jpg
- FigS41CatDynAmer2018.jpg
- FigS42CatDynAmer2019.jpg
- FigS43CatDynAmer2020.jpg
- FigS44CatDynAmer2021.jpg
- FigS23CatDynAmer2000.jpg
- FigS24CatDynAmer2001.jpg
- FigS25CatDynAmer2002.jpg
- FigS26CatDynAmer2003.jpg
- FigS27CatDynAmer2004.jpg
- FigS28CatDynAmer2005.jpg
- FigS29CatDynAmer2006.jpg
- FigS30CatDynAmer2007.jpg
- FigS31CatDynAmer2008.jpg
- FigS32CatDynAmer2009.jpg
- FigS33CatDynAmer2010.jpg
- FigS34CatDynAmer2011.jpg
- FigS35CatDynAmer2012.jpg
- FigS36CatDynAmer2013.jpg
- FigS37CatDynAmer2014.jpg
- FigS38CatDynAmer2015.jpg
